# Supplementary material for: Insights into Lead Toxicity and Detoxification Mechanisms in the Silkworm, Bombyx mori
Source: Insects. 2025 Jul 7;16(7):699. doi: 10.3390/insects16070699 (PMC12295734; doi:10.3390/insects16070699)
Supplement: Supplementary file 1 [file insects-16-00699-s001.zip]

Archive with 2 entries (2 files):
- Figure S1.jpg
- insects-3658834-supplementary.pdf
